# Supplementary material for: DNA Polymorphisms and mRNA Levels of Immune Biomarkers as Candidates for Inflammatory Postpartum Disorders Susceptibility in Italian Buffaloes
Source: Vet Sci. 2023 Sep 14;10(9):573. doi: 10.3390/vetsci10090573 (PMC10534879; doi:10.3390/vetsci10090573)
Supplement: Supplementary file 1 [file vetsci-10-00573-s001.zip]

Archive with 1 entries (1 files):
- vetsci-2598179-supplementary.pdf
